# Supplementary material for: Determinants of COVID-19 Case Fatality Rate in the United States: Spatial Analysis Over One Year of the Pandemic
Source: J Health Econ Outcomes Res. 2021 May 11;8(1):51–62. doi: 10.36469/jheor.2021.22978 (PMC8112906; doi:10.36469/jheor.2021.22978)
Supplement: Supplementary Material [file jheor_2021_8_1_22978_60838.xlsx]

## Sheet: Pearson Correlation Matrix
Supplementary Table 1: Pearson Correlation Matrix
	Population Density per 100 sq Miles (log)	Population (log)	% of Workforce in Manufacturing	% of Workforce in Construction	% of Workforce in Education/Health-care/Social Assistance	% SNAP Recipients	Long-term Care Beds (log)	Hospital Beds	Premature Age Adjusted Mortality (log)	Nursing Home Beds (log)	% Public Transportation	% Diabetic	Residential Segregation Non-White/White	% Homeownership	% Less Than 18 Years of Age	% 65 Years Old and Over	% African American	% Hispanic	% Native Americans	% Not Proficient in English	% Female	% Low Birthweight	% Adult Smoking	% Adult Obesity	Food Insecurity	% Physical Inactivity	% Excessive Drinking	Teenbirth Rate	Chlamydia Rate (log)	% Uninsured	Primary Care Physicians Rate (log)	Preventable Hospitalization Rate	% With Annual Mammogram	% Influenza Vaccinations	% Adults with Some College Education	% Unemployment	Income Inequality Ratio	% Children in Single-parent Households	Social Association Rate (log)	Air Pollution-particulate Matter (2.5)	% Severe Housing Problem	Mental Health Provider Rate (log)	% Positive for COVID-19	Social Distance Score	Stringency Index	% Poverty	% Fair or Poor Health	% Rural	Median Income (log)
Population Density per 100 sq Miles (log)	1	0.862805	0.213192	-0.188461	0.151807	0.0425243	0.320792	0.37003	-0.116301	0.129128	-0.115197	-0.015162	0.37368	-0.344941	-0.027539	-0.430775	0.246559	-0.0505962	-0.199891	0.105155	0.32844	0.0380462	0.0254638	-0.042569	0.263536	-0.14101	0.116025	-0.208112	0.286004	-0.30192	0.381867	0.0712364	0.246519	0.54684	0.216092	0.0127669	0.11682	0.170962	0.322779	0.583181	0.366205	0.39529	-0.241902	-0.736104	0.323652	-0.135771	-0.0300012	-0.682997	0.353284
Population (log)	0.862805	1	0.0726729	-0.159526	0.127871	-0.000442457	0.363523	0.51607	-0.22056	0.180916	-0.0679256	-0.114413	0.39019	-0.363357	0.0541848	-0.459089	0.141283	0.106642	-0.0991496	0.216113	0.268497	-0.0453313	-0.101871	-0.12036	0.247778	-0.259394	0.200386	-0.227481	0.302542	-0.253378	0.404161	-0.0389395	0.181066	0.487354	0.261807	0.0221195	0.0742926	0.116607	0.300086	0.42772	0.424203	0.452592	-0.254392	-0.715328	0.294891	-0.18112	-0.0887544	-0.761165	0.415535
% of Workforce in Manufacturing	0.213192	0.0726729	1	-0.150641	-0.169219	0.0478713	-0.101351	0.00078199	0.149505	-0.0246896	0.0354533	0.24445	0.129745	0.147662	0.0653823	-0.0672506	0.0681084	-0.262355	-0.188051	-0.149227	0.142691	0.00540643	0.246751	0.271057	0.142079	0.231442	-0.0906694	0.0657437	-0.038597	-0.206012	0.128855	0.128279	0.173756	0.225709	-0.197296	-0.0184628	-0.111573	0.0785214	0.19001	0.497912	-0.171188	0.0359232	0.0509713	-0.139949	-0.0129143	-0.0378159	0.083911	0.0676599	-0.0935186
% of Workforce in Construction	-0.188461	-0.159526	-0.150641	1	-0.258596	-0.0885053	-0.11898	-0.206593	-0.0163592	-0.100476	0.194031	0.00902585	-0.179025	0.331938	-0.0571652	0.198186	-0.14252	0.0529424	-0.0452134	-0.00684666	-0.0976547	-0.0609253	-0.0797994	-0.046005	0.106334	0.030331	-0.0517704	0.0212097	-0.209442	0.203037	-0.0585337	-0.0495952	-0.106469	-0.107552	-0.193017	0.00346285	-0.139469	-0.130765	-0.0427942	-0.154768	-0.0778549	-0.0749594	0.00435584	0.145619	0.0362863	-0.093767	-0.0477448	0.27871	0.0122276
% of Workforce in Education/Health-care/Social Assistance field	0.151807	0.127871	-0.169219	-0.258596	1	0.223059	0.114792	0.15836	0.0815455	0.0910511	-0.0906981	0.0401341	0.180796	-0.195099	-0.123626	-0.066987	0.0709272	-0.131445	0.117146	-0.158731	0.140362	0.0115139	0.158093	0.07159	-0.123618	-0.00900637	-0.00361021	-0.0873421	0.102487	-0.209861	0.215998	0.13491	0.0976548	0.0921767	0.165662	0.183062	0.312765	0.164709	0.150565	0.0449328	0.1533	0.243689	-0.0485425	-0.0445721	0.117872	0.257654	0.110668	-0.112307	-0.180453
% SNAP Recipients	0.0425243	-0.000442457	0.0478713	-0.0885053	0.223059	1	-0.0101778	-0.0212377	0.707425	-0.0430184	0.167238	0.457397	0.151231	-0.279483	0.098258	-0.0632501	0.480372	0.0882953	0.274854	0.0394461	0.155082	0.556369	0.660725	0.414045	-0.544242	0.415456	-0.517187	0.66537	0.412256	0.201733	0.0561368	0.402112	-0.354243	-0.249278	-0.551067	0.63786	0.564523	0.719987	0.0261518	0.21662	0.369699	0.0891471	-0.0308558	-0.0102899	0.134058	0.822399	0.776744	0.0378021	-0.720439
Long-term Care Beds (log)	0.320792	0.363523	-0.101351	-0.11898	0.114792	-0.0101778	1	0.225458	-0.0852426	0.126681	-0.0644805	-0.0819507	0.161444	-0.24191	-0.00464795	-0.147671	0.102892	0.0657628	-0.0250565	0.126888	0.0990018	0.0267129	-0.0947434	-0.116384	0.0545322	-0.127951	0.10076	-0.109043	0.167544	-0.0940303	0.0775196	-0.0545012	0.0717647	0.142815	0.167156	-0.0420991	0.088514	0.0623466	0.0365522	0.0787534	0.197035	0.141374	-0.0893594	-0.221948	0.0951434	-0.0614375	-0.0636389	-0.305525	0.168497
Hospital Beds	0.37003	0.51607	0.00078199	-0.206593	0.15836	-0.0212377	0.225458	1	-0.0997507	0.262959	-0.0419569	-0.099326	0.27878	-0.294831	0.113356	-0.239073	0.0196573	0.0580579	-1.86241e-06	0.0971713	0.185731	-0.0882852	-0.0773515	-0.0464401	0.127469	-0.139953	0.155039	-0.0894795	0.165676	-0.142606	0.348193	0.0312893	0.0963433	0.162037	0.210338	-0.0482268	0.0508628	0.0628284	0.256805	0.105697	0.183525	0.370497	-0.0511693	-0.39047	0.0575282	-0.100628	-0.0901968	-0.501321	0.172249
Premature Age Adjusted Mortality (log)	-0.116301	-0.22056	0.149505	-0.0163592	0.0815455	0.707425	-0.0852426	-0.0997507	1	-0.0937665	0.139946	0.542636	0.0465423	-0.0855441	0.0795501	0.0386772	0.352058	-0.114527	0.21238	-0.183179	0.0760904	0.521674	0.718127	0.490338	-0.533995	0.619318	-0.587122	0.720358	0.291666	0.290262	-0.0955458	0.454195	-0.417712	-0.293558	-0.593998	0.426657	0.405103	0.542671	-0.020521	0.257658	0.0584115	-0.100499	0.131483	0.0425715	-0.0284078	0.684953	0.705693	0.235608	-0.741351
Nursing Home Beds (log)	0.129128	0.180916	-0.0246896	-0.100476	0.0910511	-0.0430184	0.126681	0.262959	-0.0937665	1	-0.0342322	-0.0573837	0.1145	-0.103396	0.0190737	-0.0612686	0.00844946	-0.017609	-0.00137805	0.0405253	0.0764374	-0.0540132	-0.0724225	-0.033713	0.0791784	-0.0859363	0.090832	-0.0946143	0.0319572	-0.111881	0.0981385	-0.0170008	0.087437	0.0440038	0.144824	-0.018989	0.00635247	0.0138321	0.0693054	0.0150151	0.0718529	0.107105	-0.0166753	-0.0842882	0.0381299	-0.0726205	-0.0973946	-0.129224	0.092804
% Public Transportation	-0.115197	-0.0679256	0.0354533	0.194031	-0.0906981	0.167238	-0.0644805	-0.0419569	0.139946	-0.0342322	1	0.0990325	-0.0892278	-0.0439156	0.16252	-0.0409458	-0.00429521	0.236633	0.0332682	0.238756	-0.0644366	0.0126868	0.0786237	0.0715287	-0.0758905	0.102803	-0.180772	0.274414	0.00132933	0.284864	0.0681641	0.0141433	-0.235612	-0.168014	-0.30224	0.0675567	0.00769504	0.0806569	-0.000797996	-0.038612	0.110755	0.0523515	0.0464605	0.0975372	0.0229813	0.181056	0.225331	0.051341	-0.205491
% Diabetic	-0.015162	-0.114413	0.24445	0.00902585	0.0401341	0.457397	-0.0819507	-0.099326	0.542636	-0.0573837	0.0990325	1	0.0378947	0.0741341	-0.0153384	0.105585	0.312134	-0.18337	0.0643378	-0.162138	0.122399	0.339443	0.481397	0.510071	-0.268668	0.556357	-0.459786	0.404597	0.13083	0.140446	0.0130457	0.335935	-0.135792	-0.119016	-0.436015	0.311721	0.239093	0.370277	0.0812141	0.28007	-0.043508	-0.0270279	0.0792661	-0.00623134	-0.0128072	0.415364	0.470574	0.221813	-0.477628
Residential Segregation Non-White/White	0.37368	0.39019	0.129745	-0.179025	0.180796	0.151231	0.161444	0.27878	0.0465423	0.1145	-0.0892278	0.0378947	1	-0.186838	0.02042	-0.156846	0.0992645	-0.151401	0.0891572	-0.048925	0.163787	0.0653488	0.179162	0.05912	-0.00326308	0.011265	0.10314	0.00103923	0.168932	-0.250779	0.138009	0.104666	0.130684	0.18622	0.0704609	0.127437	0.148004	0.192131	0.132516	0.24456	0.122382	0.176883	-0.150199	-0.300129	0.0606559	0.0492099	0.0345487	-0.298253	0.035734
% Homeownership	-0.344941	-0.363357	0.147662	0.331938	-0.195099	-0.279483	-0.24191	-0.294831	-0.0855441	-0.103396	-0.0439156	0.0741341	-0.186838	1	-0.135451	0.467767	-0.322925	-0.237552	-0.110952	-0.309435	-0.0998018	-0.209202	-0.138356	0.0324888	0.300546	0.0880642	-0.0256743	-0.152073	-0.561439	-0.0770987	-0.0938206	-0.0163504	0.0942028	-0.0768355	-0.0907502	-0.0670942	-0.365541	-0.383108	-0.0098816	-0.0943114	-0.580342	-0.171373	0.0145918	0.297026	-0.113379	-0.310743	-0.260938	0.532741	0.0947876
% Less Than 18 Years of Age	-0.027539	0.0541848	0.0653823	-0.0571652	-0.123626	0.098258	-0.00464795	0.113356	0.0795501	0.0190737	0.16252	-0.0153384	0.02042	-0.135451	1	-0.591264	-0.0254809	0.310304	0.297668	0.310866	0.177906	-0.0873414	0.0572317	0.181654	-0.0466051	0.0652725	-0.0290613	0.319587	0.174268	0.2341	0.00669091	0.107914	-0.201713	-0.0779651	-0.0365001	-0.084121	-0.0663331	-0.021741	-0.00799873	0.0438299	0.000158893	-0.0123408	0.281705	-0.0925549	-0.228756	-0.0188524	0.156042	-0.159244	0.0999757
% 65 Years Old and Over	-0.430775	-0.459089	-0.0672506	0.198186	-0.066987	-0.0632501	-0.147671	-0.239073	0.0386772	-0.0612686	-0.0409458	0.105585	-0.156846	0.467767	-0.591264	1	-0.192126	-0.244583	-0.107458	-0.30821	0.051852	-0.0483118	-0.118708	-0.0904451	-0.0348052	0.089322	-0.174397	-0.0913182	-0.385034	-0.00679708	-0.16811	-0.118447	0.119636	-0.218658	-0.0750753	0.0778464	-0.121457	-0.0782144	-0.0907493	-0.286609	-0.27778	-0.187647	-0.0590545	0.419384	-0.0404103	-0.0452579	-0.15748	0.494488	-0.257034
% African American	0.246559	0.141283	0.0681084	-0.14252	0.0709272	0.480372	0.102892	0.0196573	0.352058	0.00844946	-0.00429521	0.312134	0.0992645	-0.322925	-0.0254809	-0.192126	1	-0.109805	-0.106338	-0.0342929	0.141966	0.675979	0.307039	0.316625	-0.454838	0.293079	-0.372415	0.236944	0.590816	0.149119	0.0463812	0.26175	-0.0351321	-0.0209408	-0.216046	0.283614	0.429947	0.646546	0.0707968	0.305032	0.319158	0.0336479	0.0863462	-0.255726	0.053184	0.484187	0.472181	-0.121429	-0.305818
% Hispanic	-0.0505962	0.106642	-0.262355	0.0529424	-0.131445	0.0882953	0.0657628	0.0580579	-0.114527	-0.017609	0.236633	-0.18337	-0.151401	-0.237552	0.310304	-0.244583	-0.109805	1	0.0215195	0.812116	-0.160546	-0.0273288	-0.275241	-0.192359	-0.0120026	-0.173381	0.00908144	0.258749	0.154907	0.449265	-0.0270354	-0.0801333	-0.350802	-0.157244	-0.175865	0.0437843	0.0626543	0.0341278	-0.0714376	-0.155184	0.310909	-0.0302225	0.0236268	-0.0316353	0.145828	0.0882359	0.263889	-0.282108	0.035384
% Native Americans	-0.199891	-0.0991496	-0.188051	-0.0452134	0.117146	0.274854	-0.0250565	-1.86241e-06	0.21238	-0.00137805	0.0332682	0.0643378	0.0891572	-0.110952	0.297668	-0.107458	-0.106338	0.0215195	1	-0.00696054	-0.0248995	-0.0539612	0.293111	0.103259	-0.27837	0.00219061	-0.0290247	0.262085	0.208833	0.207339	-0.0341286	0.00111095	-0.214789	-0.167441	-0.0827439	0.146588	0.159077	0.199218	-0.10474	-0.236895	0.17379	0.0461443	0.0861501	0.201493	-0.156464	0.252821	0.154904	0.0887727	-0.142893
% Not Proficient in English	0.105155	0.216113	-0.149227	-0.00684666	-0.158731	0.0394461	0.126888	0.0971713	-0.183179	0.0405253	0.238756	-0.162138	-0.048925	-0.309435	0.310866	-0.30821	-0.0342929	0.812116	-0.00696054	1	-0.111435	-0.0631433	-0.238969	-0.171534	0.0287318	-0.157849	0.0250857	0.182962	0.155725	0.39091	0.00607845	-0.0659614	-0.234114	-0.0643718	-0.159498	0.0349253	0.0522487	0.0130042	-0.0487777	-0.0475593	0.375417	-0.00807868	0.00772293	-0.103997	0.130741	0.043697	0.212367	-0.32216	0.105469
% Female	0.32844	0.268497	0.142691	-0.0976547	0.140362	0.155082	0.0990018	0.185731	0.0760904	0.0764374	-0.0644366	0.122399	0.163787	-0.0998018	0.177906	0.051852	0.141966	-0.160546	-0.0248995	-0.111435	1	0.0901775	0.0240089	0.0592067	-0.00635994	0.0410437	-0.177459	-0.0845976	0.195801	-0.0803029	0.12526	0.046791	0.131932	0.192237	0.246721	0.0263717	0.121435	0.167352	0.159195	0.22897	0.123266	0.133889	-0.00133305	-0.29828	0.0624422	-0.0997752	0.022835	-0.18929	0.042964
% Low Birthweight	0.0380462	-0.0453313	0.00540643	-0.0609253	0.0115139	0.556369	0.0267129	-0.0882852	0.521674	-0.0540132	0.0126868	0.339443	0.0653488	-0.209202	-0.0873414	-0.0483118	0.675979	-0.0273288	-0.0539612	-0.0631433	0.0901775	1	0.421272	0.246469	-0.482387	0.350462	-0.493529	0.431689	0.441485	0.216528	-0.152729	0.293686	-0.253081	-0.148932	-0.342567	0.350639	0.447913	0.546521	-0.12175	0.174103	0.21497	-0.12641	0.0208495	-0.122306	0.0671209	0.571571	0.579009	0.0298652	-0.472834
% Adult Smoking	0.0254638	-0.101871	0.246751	-0.0797994	0.158093	0.660725	-0.0947434	-0.0773515	0.718127	-0.0724225	0.0786237	0.481397	0.179162	-0.138356	0.0572317	-0.118708	0.307039	-0.275241	0.293111	-0.238969	0.0240089	0.421272	1	0.50196	-0.426626	0.547404	-0.438822	0.587014	0.246081	0.0768242	0.042955	0.459544	-0.267497	-0.154558	-0.530858	0.415336	0.395507	0.525456	0.0513022	0.31238	0.0914717	0.028344	0.0142498	0.015087	-0.0347266	0.661886	0.730364	0.188375	-0.646476
% Adult Obesity	-0.042569	-0.12036	0.271057	-0.046005	0.07159	0.414045	-0.116384	-0.0464401	0.490338	-0.033713	0.0715287	0.510071	0.05912	0.0324888	0.181654	-0.0904451	0.316625	-0.192359	0.103259	-0.171534	0.0592067	0.246469	0.50196	1	-0.243276	0.562559	-0.304908	0.376297	0.178161	0.0501179	0.0318237	0.335594	-0.0713502	-0.0916144	-0.372466	0.257661	0.150544	0.335901	0.117877	0.259536	-0.0946814	-0.0222612	0.159097	-0.0260216	-0.128711	0.372403	0.418709	0.172896	-0.426587
Food insecurity	0.263536	0.247778	0.142079	0.106334	-0.123618	-0.544242	0.0545322	0.127469	-0.533995	0.0791784	-0.0758905	-0.268668	-0.00326308	0.300546	-0.0466051	-0.0348052	-0.454838	-0.0120026	-0.27837	0.0287318	-0.00635994	-0.482387	-0.426626	-0.243276	1	-0.325361	0.449537	-0.469631	-0.411928	-0.365474	0.262304	-0.184052	0.361869	0.345985	0.322946	-0.404175	-0.423443	-0.507791	0.23711	0.0437846	-0.257897	0.186374	-0.209797	-0.119019	0.103209	-0.659372	-0.572165	-0.127373	0.611147
% Physical Inactivity	-0.14101	-0.259394	0.231442	0.030331	-0.00900637	0.415456	-0.127951	-0.139953	0.619318	-0.0859363	0.102803	0.556357	0.011265	0.0880642	0.0652725	0.089322	0.293079	-0.173381	0.00219061	-0.157849	0.0410437	0.350462	0.547404	0.562559	-0.325361	1	-0.47719	0.509761	0.105823	0.24164	-0.0663297	0.424963	-0.221725	-0.220852	-0.492715	0.257733	0.224088	0.312787	0.0625597	0.261581	-0.121763	-0.12538	0.158444	0.0499589	-0.109886	0.454237	0.535252	0.316129	-0.564498
% Excessive Drinking	0.116025	0.200386	-0.0906694	-0.0517704	-0.00361021	-0.517187	0.10076	0.155039	-0.587122	0.090832	-0.180772	-0.459786	0.10314	-0.0256743	-0.0290613	-0.174397	-0.372415	0.00908144	-0.0290247	0.0250857	-0.177459	-0.493529	-0.438822	-0.304908	0.449537	-0.47719	1	-0.515569	-0.132457	-0.366133	0.0363644	-0.281967	0.380899	0.229801	0.503208	-0.35301	-0.297629	-0.384403	0.0677002	-0.169593	-0.0891618	0.0721854	-0.237222	-0.0568291	0.0470023	-0.527105	-0.651073	-0.241433	0.575201
Teenbirth Rate	-0.208112	-0.227481	0.0657437	0.0212097	-0.0873421	0.66537	-0.109043	-0.0894795	0.720358	-0.0946143	0.274414	0.404597	0.00103923	-0.152073	0.319587	-0.0913182	0.236944	0.258749	0.262085	0.182962	-0.0845976	0.431689	0.587014	0.376297	-0.469631	0.509761	-0.515569	1	0.298549	0.488416	-0.0845283	0.403685	-0.520645	-0.369817	-0.664903	0.374596	0.325189	0.477237	-0.0428166	0.110299	0.0980845	-0.102782	0.17112	0.10967	-0.042549	0.663637	0.74715	0.140316	-0.659687
Chlamydia Rate (log)	0.286004	0.302542	-0.038597	-0.209442	0.102487	0.412256	0.167544	0.165676	0.291666	0.0319572	0.00132933	0.13083	0.168932	-0.561439	0.174268	-0.385034	0.590816	0.154907	0.208833	0.155725	0.195801	0.441485	0.246081	0.178161	-0.411928	0.105823	-0.132457	0.298549	1	0.184426	-0.0558122	0.118032	-0.0925136	0.0700658	-0.0551535	0.157826	0.390513	0.556279	0.0219769	0.196499	0.442337	0.0536096	0.0515871	-0.342985	0.0532377	0.387577	0.380437	-0.369439	-0.177049
% Uninsured	-0.30192	-0.253378	-0.206012	0.203037	-0.209861	0.201733	-0.0940303	-0.142606	0.290262	-0.111881	0.284864	0.140446	-0.250779	-0.0770987	0.2341	-0.00679708	0.149119	0.449265	0.207339	0.39091	-0.0803029	0.216528	0.0768242	0.0501179	-0.365474	0.24164	-0.366133	0.488416	0.184426	1	-0.168634	0.110233	-0.436029	-0.329843	-0.44189	-0.0221539	0.161638	0.158007	-0.117341	-0.143087	0.134586	-0.217882	0.312141	0.0722129	-0.143281	0.345446	0.419489	0.17792	-0.34996
Primary Care Physicians Rate (log)	0.381867	0.404161	0.128855	-0.0585337	0.215998	0.0561368	0.0775196	0.348193	-0.0955458	0.0981385	0.0681641	0.0130457	0.138009	-0.0938206	0.00669091	-0.16811	0.0463812	-0.0270354	-0.0341286	0.00607845	0.12526	-0.152729	0.042955	0.0318237	0.262304	-0.0663297	0.0363644	-0.0845283	-0.0558122	-0.168634	1	0.0553503	0.115182	0.210476	0.0264286	0.0391684	0.0684399	0.0999561	0.481507	0.192181	0.126614	0.607062	-0.0464358	-0.234825	0.130939	-0.0409204	-0.00581123	-0.29491	0.0969083
Preventable Hospitalization Rate	0.0712364	-0.0389395	0.128279	-0.0495952	0.13491	0.402112	-0.0545012	0.0312893	0.454195	-0.0170008	0.0141433	0.335935	0.104666	-0.0163504	0.107914	-0.118447	0.26175	-0.0801333	0.00111095	-0.0659614	0.046791	0.293686	0.459544	0.335594	-0.184052	0.424963	-0.281967	0.403685	0.118032	0.110233	0.0553503	1	-0.201584	-0.128238	-0.326737	0.261115	0.284323	0.287438	0.133052	0.267186	-0.029918	-0.0227262	0.0342889	-0.0710559	0.0307797	0.39448	0.444681	0.103334	-0.36866
% With Annual Mammogram	0.246519	0.181066	0.173756	-0.106469	0.0976548	-0.354243	0.0717647	0.0963433	-0.417712	0.087437	-0.235612	-0.135792	0.130684	0.0942028	-0.201713	0.119636	-0.0351321	-0.350802	-0.214789	-0.234114	0.131932	-0.253081	-0.267497	-0.0713502	0.361869	-0.221725	0.380899	-0.520645	-0.0925136	-0.436029	0.115182	-0.201584	1	0.455019	0.432232	-0.275876	-0.235762	-0.172932	0.178466	0.0297039	-0.178547	0.0836155	-0.0774717	-0.1666	-0.0644147	-0.416884	-0.505578	-0.129006	0.351655
% Influenza Vaccinations	0.54684	0.487354	0.225709	-0.107552	0.0921767	-0.249278	0.142815	0.162037	-0.293558	0.0440038	-0.168014	-0.119016	0.18622	-0.0768355	-0.0779651	-0.218658	-0.0209408	-0.157244	-0.167441	-0.0643718	0.192237	-0.148932	-0.154558	-0.0916144	0.345985	-0.220852	0.229801	-0.369817	0.0700658	-0.329843	0.210476	-0.128238	0.455019	1	0.322769	-0.225317	-0.126211	-0.103581	0.203738	0.274982	0.030095	0.174914	-0.154954	-0.433949	0.166958	-0.35961	-0.292535	-0.39188	0.428816
% Adults with Some College Education	0.216092	0.261807	-0.197296	-0.193017	0.165662	-0.551067	0.167156	0.210338	-0.593998	0.144824	-0.30224	-0.436015	0.0704609	-0.0907502	-0.0365001	-0.0750753	-0.216046	-0.175865	-0.0827439	-0.159498	0.246721	-0.342567	-0.530858	-0.372466	0.322946	-0.492715	0.503208	-0.664903	-0.0551535	-0.44189	0.0264286	-0.326737	0.432232	0.322769	1	-0.393717	-0.228661	-0.392139	0.0375585	-0.159697	-0.0777063	0.0886056	-0.0565539	-0.180827	-0.0687445	-0.584122	-0.659412	-0.324897	0.624774
% Unemployment	0.0127669	0.0221195	-0.0184628	0.00346285	0.183062	0.63786	-0.0420991	-0.0482268	0.426657	-0.018989	0.0675567	0.311721	0.127437	-0.0670942	-0.084121	0.0778464	0.283614	0.0437843	0.146588	0.0349253	0.0263717	0.350639	0.415336	0.257661	-0.404175	0.257733	-0.35301	0.374596	0.157826	-0.0221539	0.0391684	0.261115	-0.275876	-0.225317	-0.393717	1	0.381477	0.463602	-0.020575	0.176408	0.284748	0.0716694	-0.181334	0.062803	0.259153	0.553009	0.520987	0.0566727	-0.480662
Income Inequality Ratio	0.11682	0.0742926	-0.111573	-0.139469	0.312765	0.564523	0.088514	0.0508628	0.405103	0.00635247	0.00769504	0.239093	0.148004	-0.365541	-0.0663331	-0.121457	0.429947	0.0626543	0.159077	0.0522487	0.121435	0.447913	0.395507	0.150544	-0.423443	0.224088	-0.297629	0.325189	0.390513	0.161638	0.0684399	0.284323	-0.235762	-0.126211	-0.228661	0.381477	1	0.498138	0.000213645	0.151257	0.43232	0.0952261	0.00223135	-0.07531	0.106119	0.635499	0.538325	-0.0537756	-0.433516
% Children in Single-parent Households	0.170962	0.116607	0.0785214	-0.130765	0.164709	0.719987	0.0623466	0.0628284	0.542671	0.0138321	0.0806569	0.370277	0.192131	-0.383108	-0.021741	-0.0782144	0.646546	0.0341278	0.199218	0.0130042	0.167352	0.546521	0.525456	0.335901	-0.507791	0.312787	-0.384403	0.477237	0.556279	0.158007	0.0999561	0.287438	-0.172932	-0.103581	-0.392139	0.463602	0.498138	1	0.100484	0.237412	0.403067	0.146754	-0.0199182	-0.131301	0.137147	0.645818	0.624145	-0.119299	-0.523393
Social Association Rate (log)	0.322779	0.300086	0.19001	-0.0427942	0.150565	0.0261518	0.0365522	0.256805	-0.020521	0.0693054	-0.000797996	0.0812141	0.132516	-0.0098816	-0.00799873	-0.0907493	0.0707968	-0.0714376	-0.10474	-0.0487777	0.159195	-0.12175	0.0513022	0.117877	0.23711	0.0625597	0.0677002	-0.0428166	0.0219769	-0.117341	0.481507	0.133052	0.178466	0.203738	0.0375585	-0.020575	0.000213645	0.100484	1	0.254692	-0.0153764	0.445652	-0.0565303	-0.200099	0.12717	-0.0699815	-0.0166839	-0.184253	0.0598091
Air Pollution-particulate Matter (2.5)	0.583181	0.42772	0.497912	-0.154768	0.0449328	0.21662	0.0787534	0.105697	0.257658	0.0150151	-0.038612	0.28007	0.24456	-0.0943114	0.0438299	-0.286609	0.305032	-0.155184	-0.236895	-0.0475593	0.22897	0.174103	0.31238	0.259536	0.0437846	0.261581	-0.169593	0.110299	0.196499	-0.143087	0.192181	0.267186	0.0297039	0.274982	-0.159697	0.176408	0.151257	0.237412	0.254692	1	0.083366	0.132005	-0.0142268	-0.45041	0.176711	0.115291	0.283386	-0.215992	-0.0347311
% Severe Housing Problem	0.366205	0.424203	-0.171188	-0.0778549	0.1533	0.369699	0.197035	0.183525	0.0584115	0.0718529	0.110755	-0.043508	0.122382	-0.580342	0.000158893	-0.27778	0.319158	0.310909	0.17379	0.375417	0.123266	0.21497	0.0914717	-0.0946814	-0.257897	-0.121763	-0.0891618	0.0980845	0.442337	0.134586	0.126614	-0.029918	-0.178547	0.030095	-0.0777063	0.284748	0.43232	0.403067	-0.0153764	0.083366	1	0.202961	-0.136094	-0.247288	0.299469	0.354644	0.309633	-0.385393	-0.0917156
Mental Health Provider Rate (log)	0.39529	0.452592	0.0359232	-0.0749594	0.243689	0.0891471	0.141374	0.370497	-0.100499	0.107105	0.0523515	-0.0270279	0.176883	-0.171373	-0.0123408	-0.187647	0.0336479	-0.0302225	0.0461443	-0.00807868	0.133889	-0.12641	0.028344	-0.0222612	0.186374	-0.12538	0.0721854	-0.102782	0.0536096	-0.217882	0.607062	-0.0227262	0.0836155	0.174914	0.0886056	0.0716694	0.0952261	0.146754	0.445652	0.132005	0.202961	1	-0.143828	-0.227541	0.203006	-0.0148632	-0.0386613	-0.362981	0.102633
% Positive for COVID-19	-0.241902	-0.254392	0.0509713	0.00435584	-0.0485425	-0.0308558	-0.0893594	-0.0511693	0.131483	-0.0166753	0.0464605	0.0792661	-0.150199	0.0145918	0.281705	-0.0590545	0.0863462	0.0236268	0.0861501	0.00772293	-0.00133305	0.0208495	0.0142498	0.159097	-0.209797	0.158444	-0.237222	0.17112	0.0515871	0.312141	-0.0464358	0.0342889	-0.0774717	-0.154954	-0.0565539	-0.181334	0.00223135	-0.0199182	-0.0565303	-0.0142268	-0.136094	-0.143828	1	0.0587162	-0.560423	0.105802	0.101881	0.140186	-0.154766
Social Distance Score	-0.736104	-0.715328	-0.139949	0.145619	-0.0445721	-0.0102899	-0.221948	-0.39047	0.0425715	-0.0842882	0.0975372	-0.00623134	-0.300129	0.297026	-0.0925549	0.419384	-0.255726	-0.0316353	0.201493	-0.103997	-0.29828	-0.122306	0.015087	-0.0260216	-0.119019	0.0499589	-0.0568291	0.10967	-0.342985	0.0722129	-0.234825	-0.0710559	-0.1666	-0.433949	-0.180827	0.062803	-0.07531	-0.131301	-0.200099	-0.45041	-0.247288	-0.227541	0.0587162	1	-0.135242	0.124392	0.0031329	0.62286	-0.276364
Stringency Index	0.323652	0.294891	-0.0129143	0.0362863	0.117872	0.134058	0.0951434	0.0575282	-0.0284078	0.0381299	0.0229813	-0.0128072	0.0606559	-0.113379	-0.228756	-0.0404103	0.053184	0.145828	-0.156464	0.130741	0.0624422	0.0671209	-0.0347266	-0.128711	0.103209	-0.109886	0.0470023	-0.042549	0.0532377	-0.143281	0.130939	0.0307797	-0.0644147	0.166958	-0.0687445	0.259153	0.106119	0.137147	0.12717	0.176711	0.299469	0.203006	-0.560423	-0.135242	1	0.0134952	0.0519163	-0.181087	0.0754577
% Poverty	-0.135771	-0.18112	-0.0378159	-0.093767	0.257654	0.822399	-0.0614375	-0.100628	0.684953	-0.0726205	0.181056	0.415364	0.0492099	-0.310743	-0.0188524	-0.0452579	0.484187	0.0882359	0.252821	0.043697	-0.0997752	0.571571	0.661886	0.372403	-0.659372	0.454237	-0.527105	0.663637	0.387577	0.345446	-0.0409204	0.39448	-0.416884	-0.35961	-0.584122	0.553009	0.635499	0.645818	-0.0699815	0.115291	0.354644	-0.0148632	0.105802	0.124392	0.0134952	1	0.811833	0.164579	-0.84312
% Fair or Poor Health	-0.0300012	-0.0887544	0.083911	-0.0477448	0.110668	0.776744	-0.0636389	-0.0901968	0.705693	-0.0973946	0.225331	0.470574	0.0345487	-0.260938	0.156042	-0.15748	0.472181	0.263889	0.154904	0.212367	0.022835	0.579009	0.730364	0.418709	-0.572165	0.535252	-0.651073	0.74715	0.380437	0.419489	-0.00581123	0.444681	-0.505578	-0.292535	-0.659412	0.520987	0.538325	0.624145	-0.0166839	0.283386	0.309633	-0.0386613	0.101881	0.0031329	0.0519163	0.811833	1	0.0813451	-0.721486
% Rural	-0.682997	-0.761165	0.0676599	0.27871	-0.112307	0.0378021	-0.305525	-0.501321	0.235608	-0.129224	0.051341	0.221813	-0.298253	0.532741	-0.159244	0.494488	-0.121429	-0.282108	0.0887727	-0.32216	-0.18929	0.0298652	0.188375	0.172896	-0.127373	0.316129	-0.241433	0.140316	-0.369439	0.17792	-0.29491	0.103334	-0.129006	-0.39188	-0.324897	0.0566727	-0.0537756	-0.119299	-0.184253	-0.215992	-0.385393	-0.362981	0.140186	0.62286	-0.181087	0.164579	0.0813451	1	-0.391616
Median Income (log)	0.353284	0.415535	-0.0935186	0.0122276	-0.180453	-0.720439	0.168497	0.172249	-0.741351	0.092804	-0.205491	-0.477628	0.035734	0.0947876	0.0999757	-0.257034	-0.305818	0.035384	-0.142893	0.105469	0.042964	-0.472834	-0.646476	-0.426587	0.611147	-0.564498	0.575201	-0.659687	-0.177049	-0.34996	0.0969083	-0.36866	0.351655	0.428816	0.624774	-0.480662	-0.433516	-0.523393	0.0598091	-0.0347311	-0.0917156	0.102633	-0.154766	-0.276364	0.0754577	-0.84312	-0.721486	-0.391616	1
